# Supplementary material for: Pre-Exposure Prophylaxis Interventions among Black Sexual Minority Men: A Systematic Literature Review
Source: Int J Environ Res Public Health. 2022 Feb 9;19(4):1934. doi: 10.3390/ijerph19041934 (PMC8871743; doi:10.3390/ijerph19041934)
Supplement: Supplementary file 1 [file ijerph-19-01934-s001.zip]

Archive with 1 entries (1 files):
- ijerph-1555387-supplementary.pdf
